# Supplementary material for: Encapsulation Capacity of β-Cyclodextrin Stabilized Silver Nanoparticles towards Creatinine Enhances the Colorimetric Sensing of Hydrogen Peroxide in Urine
Source: Nanomaterials (Basel). 2021 Jul 24;11(8):1897. doi: 10.3390/nano11081897 (PMC8399024; doi:10.3390/nano11081897)
Supplement: Supplementary file 1 [file nanomaterials-11-01897-s001.zip]

Archive with 1 entries (1 files):
- nanomaterials-1275736-supplementary.pdf
